# Supplementary material for: Correction of estimation bias of predictive equations of energy expenditure based on wrist/waist-mounted accelerometers
Source: PeerJ. 2019 Nov 4;7:e7973. doi: 10.7717/peerj.7973 (PMC6836751; doi:10.7717/peerj.7973)
Supplement: Supplemental Information 1 [file peerj-07-7973-s001.xlsx]

## Sheet: Wrist
wrist-mounted device
VO2 EE								Acti EE (wrist)								HHR									BW	Age	Height	BMI	BF%	Musle mass	RMR		VM								Insert modified models
	4.8	6.42	8.04	9.66	11.28	(km/h)			4.8	6.42	8.04	9.66	11.28	(km/h)			4.8	6.42	8.04	9.66	11.28	(km/h)												4.8	6.42	8.04	9.66	11.28	(km/h)			4.8	6.42	8.04	9.66	11.28	(km/h)
S1	0.0626722	0.109642	0.14668	0.175262	0.20522			S1	0.0491529	0.0590702	0.0670248	0.0671281	0.0690496			S1	17	23.5	77.6667	86.6667	98			S1	48.4	24	161	18.7	10.7	20.1	1184		S1	5275	8066	21388	23540	28655			S1	0.0815236	0.0936991	0.165353	0.177074	0.199049
S2	0.070297	0.106271	0.141254	0.173927	0.20462			S2	0.0544752	0.0666733	0.0724158	0.0724158	0.0741386			S2	38.3333	60.5	78.6667	88	100.167			S2	50.5	23	160	19.7	12.5	20.4	1191		S2	4790	7034	18826	18926	24175			S2	0.0915805	0.11128	0.157284	0.163044	0.185908
S3	0.0664951	0.0995281	0.138996	0.161682	0.181845			S3	0.0605148	0.0673616	0.0740798	0.0749035	0.074852			S3	13.5	31.3333	54	79.5	95.1667			S3	77.7	23	172	26	12.9	36.9	1769		S3	4472	6043	16428	21335	21356			S3	0.0635598	0.0787053	0.12312	0.152759	0.161987
S4	0.0587935	0.109151	0.134714	0.161299	0.191973			S4	0.0479294	0.0560276	0.0682055	0.0686656	0.0690491			S4	42.5	60.5	66.1667	68.6667	68.6667			S4	65.2	24	167	23.4	22.7	22.9	1393		S4	5848	12318	24164	27228	28926			S4	0.0904153	0.120355	0.159208	0.169863	0.174957
S5	0.0659631	0.0901495	0.140062	0.147537	0.167546			S5	0.0599472	0.0662005	0.0695251	0.0735356	0.0698681			S5	14.3333	32.6667	54.1667	68.5	81.6667			S5	75.8	27	178	23.9	15.8	33.9	1667		S5	5360	8965	19581	22070	23058			S5	0.0675872	0.0891272	0.133553	0.149405	0.160071
S6	0.0833333	0.123876	0.150805	0.17431	0.203895			S6	0.0555178	0.0746302	0.0752959	0.0756361	0.0761095			S6	27.6667	65.6667	94	113.167	124.333			S6	67.6	22	179	23.4	13.8	30.3	1531		S6	3961	16781	19696	21047	23976			S6	0.0749704	0.13566	0.16098	0.176246	0.191565
S7	0.0624478	0.11873	0.146199	0.162907	0.189432			S7	0.0545363	0.0620301	0.0713158	0.074386	0.0751003			S7	25.5	46.5	78	95.1667	105.667			S7	79.8	26	178	25.2	22.9	31.8	1598		S7	3796	4941	15736	16475	22586			S7	0.0675837	0.0833037	0.134116	0.146376	0.170851
S8	0.0637681	0.106522	0.148551	0.174275	0.202536			S8	0.0448043	0.0567609	0.0676304	0.065587	0.0638043			S8	19.1667	51.6667	73	85	95.3333			S8	46	23	158	18.4	11.1	18.4	1124		S8	5942	13179	17350	21224	28555			S8	0.0858985	0.126622	0.151615	0.170257	0.198295
S9	0.0904472	0.121775	0.155989	0.189024	0.213206			S9	0.0512805	0.0606707	0.0616463	0.0691463	0.0631301			S9	19.6667	43.6667	74.6667	91.5	101.167			S9	49.2	22	157	20	12.3	19.7	1167		S9	6099	10512	15747	20446	25884			S9	0.0851868	0.112466	0.146306	0.17025	0.192219
S10	0.0615655	0.0853122	0.141821	0.162489	0.198769			S10	0.0521504	0.0531003	0.0755937	0.0770185	0.0760554			S10	29.6667	50.1667	89.5	111.167	117.167			S10	75.8	24	171	25.9	23.2	29.6	1506		S10	3962	6073	17041	23441	20150			S10	0.0723632	0.0906887	0.146603	0.178478	0.172115
S11	0.0737299	0.0993391	0.136514	0.165221	0.174515			S11	0.0704833	0.0724783	0.0763941	0.0763445	0.0771252			S11	35	52.1667	79.6667	96.6667	105.167			S11	80.7	23	162	30.7	34.2	25.8	1375		S11	7450	13881	20194	22395	26914			S11	0.0836883	0.113024	0.14805	0.164598	0.183128
S12	0.0658083	0.121602	0.153791	0.178112	0.193491			S12	0.0388627	0.0636481	0.0658369	0.0693991	0.0703433			S12	18	47.8333	81.5	99	110.833			S12	46.6	24	153	19.9	10.4	19.6	1152		S12	3922	8860	15867	18143	21908			S12	0.0788794	0.111146	0.151862	0.168927	0.187145
S13	0.0733945	0.114679	0.142857	0.171909	0.204893			S13	0.0686632	0.07519	0.0761468	0.0765269	0.077038			S13	33.5	64.6667	85.5	104	118.833			S13	76.3	25	167	27.4	28.2	26.5	1409		S13	5874	16280	21370	23623	27052			S13	0.0801112	0.129562	0.157019	0.174601	0.193565
S14	0.0621319	0.103062	0.142521	0.174923	0.200848			S14	0.0523498	0.0586396	0.069894	0.0726678	0.0752297			S14	27.1667	49.1667	81	98.1667	112.5			S14	56.6	20	162	21.6	12.6	24	1320		S14	5459	10520	18807	24794	32144			S14	0.0842429	0.112296	0.155779	0.183783	0.214218
S15	0.0683304	0.110517	0.130422	0.153298	0.18568			S15	0.0611586	0.0649911	0.0644742	0.0637611	0.0653832			S15	42.5	71	86.3333	99	110.333			S15	56.1	19	162	21.6	16.5	21.7	1226		S15	5588	8091	18661	19199	21651			S15	0.0938304	0.118012	0.158692	0.167716	0.181702
S16	0.0812425	0.122616	0.145511	0.17503	0.209379			S16	0.0454301	0.0690143	0.0674731	0.0700717	0.0684229			S16	33.8333	56.6667	73.3333	84.3333	95.3333			S16	55.8	21	160	21.8	16.8	21.2	1211		S16	3765	12946	14801	18416	17303			S16	0.0834297	0.12433	0.139645	0.156925	0.160021
S17	0.0779221	0.118506	0.154102	0.181123	0.206169			S17	0.0546104	0.0667208	0.0719156	0.0713474	0.0734903			S17	19.8333	45.3333	74.8333	89.5	98.3333			S17	61.6	22	164	22.9	12.9	27.2	1421		S17	4145	7314	19160	24847	31943			S17	0.0737059	0.0981304	0.150926	0.176567	0.203022
S18	0.0670103	0.09892	0.142366	0.170594	0.199067			S18	0.063299	0.0705155	0.0748748	0.0749779	0.075405			S18	30.8333	62.8333	83.8333	103.667	117.333			S18	67.9	25	161	26.2	25.3	23.4	1291		S18	5719	8189	18277	19059	21166			S18	0.0819586	0.108089	0.150638	0.164586	0.178902
S19	0.0686432	0.0990919	0.143697	0.175481	0.204861			S19	0.0599359	0.0622115	0.0714744	0.0726282	0.0730769			S19	12	30.3333	62.3333	74.3333	89.1667			S19	62.4	35	178	19.7	3.6	33.4	1639		S19	7010	7832	16424	16876	21607			S19	0.0773496	0.0905406	0.135037	0.143413	0.166283
S20	0.0734463	0.106462	0.152189	0.183263	0.194209			S20	0.0670127	0.0758792	0.0769068	0.0784746	0.0789089			S20	32.8333	48.6667	75	91.8333	101.833			S20	94.4	34	176	30.5	35.8	32.9	1636		S20	4541	8414	18346	23331	26706			S20	0.0673781	0.0882596	0.133461	0.158263	0.174238
S21	0.0664951	0.0995281	0.138996	0.181682	0.201845			S21	0.0693308	0.0716988	0.0727413	0.0747619	0.0750193			S21	13.5	31.3333	54	79.5	95.1667			S21	77.7	23	172	26	12.9	36.9	1769		S21	6533	9479	16901	21284	24364			S21	0.0697428	0.0890133	0.124539	0.152606	0.171011
S22	0.0587935	0.0915133	0.134714	0.161299	0.191973			S22	0.0516411	0.0619018	0.0685123	0.0694172	0.0695245			S22	42.5	60.5	66.1667	68.6667	68.6667			S22	65.2	24	167	23.4	22.7	22.9	1393		S22	4953	6561	24921	30488	31495			S22	0.0877303	0.103084	0.161479	0.179643	0.182664
S23	0.0659631	0.0901495	0.140062	0.147537	0.167546			S23	0.0578628	0.0648021	0.0722164	0.0726121	0.0732454			S23	14.3333	32.6667	54.1667	68.5	81.6667			S23	75.8	27	178	23.9	15.8	33.9	1667		S23	4496	6979	17890	16394	21118			S23	0.0649952	0.0831692	0.12848	0.132377	0.154251
S24	0.0624478	0.0873016	0.146199	0.162907	0.189432			S24	0.0545363	0.0620301	0.0713158	0.074386	0.0751003			S24	25.5	46.5	78	95.1667	105.667			S24	79.8	26	178	25.2	22.9	31.8	1598		S24	3796	4941	15736	16475	22586			S24	0.0675837	0.0833037	0.134116	0.146376	0.170851
S25	0.0615655	0.0853122	0.141821	0.162489	0.198769			S25	0.0521504	0.0531003	0.0755937	0.0770185	0.0760554			S25	29.6667	50.1667	89.5	111.167	117.167			S25	75.8	24	171	25.9	23.2	29.6	1506		S25	3962	6073	17041	23441	20150			S25	0.0723632	0.0906887	0.146603	0.178478	0.172115
S26	0.0737299	0.0993391	0.136514	0.165221	0.174515			S26	0.0739405	0.075824	0.0772491	0.0770508	0.0781784			S26	35	52.1667	79.6667	96.6667	105.167			S26	80.7	23	162	30.7	34.2	25.8	1375		S26	7260	11815	20134	23048	26998			S26	0.0831183	0.106826	0.14787	0.166557	0.18338
S27	0.0658083	0.121602	0.153791	0.178112	0.193491			S27	0.029721	0.063176	0.0686052	0.0695708	0.0702575			S27	18	47.8333	81.5	99	110.833			S27	46.6	24	153	19.9	10.4	19.6	1152		S27	3027	7373	14996	18519	21601			S27	0.0761944	0.106685	0.149249	0.170055	0.186224
S28	0.0683304	0.110517	0.130422	0.153298	0.18568			S28	0.0508021	0.0580214	0.0694474	0.0708913	0.0733333			S28	42.5	71	86.3333	99	110.333			S28	56.1	19	162	21.6	16.5	21.7	1226		S28	4220	7304	20608	22389	25438			S28	0.0897264	0.115651	0.164533	0.177286	0.193063
S29	0.0670103	0.09892	0.142366	0.170594	0.199067			S29	0.0571429	0.0711635	0.0753461	0.0756554	0.0764359			S29	30.8333	62.8333	83.8333	103.667	117.333			S29	67.9	25	161	26.2	25.3	23.4	1291		S29	5076	7986	20777	22455	26072			S29	0.0800296	0.10748	0.158138	0.174774	0.19362
S30	0.0734463	0.116462	0.152189	0.183263	0.194209			S30	0.0619703	0.0737076	0.0777966	0.0785699	0.0789936			S30	32.8333	48.6667	75	91.8333	101.833			S30	94.4	34	176	19.7	35.8	32.9	1636		S30	3936	7684	21298	24050	27588			S30	0.0655631	0.0860696	0.142317	0.16042	0.176884
S31	0.0627976	0.135	0.16	0.183	0.224			S31	0.0595536	0.0655893	0.0668929	0.0681786	0.0690179			S31	15.1667	45.6667	58.5	79.1667	90.1667			S31	56	23	165	21.5	8.2	30	1505		S31	6233	18895	19266	22875	24968			S31	0.0798215	0.13565	0.14427	0.167187	0.179901
S32	0.0639394	0.111	0.134	0.168	0.194			S32	0.0607091	0.0662909	0.0693091	0.0667091	0.0661818			S32	20.5	53.5	70.1667	98.5	109			S32	55	26	160	21.3	23.1	22.9	1273		S32	6525	16013	19559	23264	27950			S32	0.0842785	0.132047	0.152436	0.180125	0.200326
S33	0.0625604	0.119	0.141	0.158	0.205			S33	0.0696232	0.0728116	0.0756232	0.0773623	0.076971			S33	22.8333	39.8333	68.8333	89.8333	103.167			S33	69	22	171	24.5	19.1	33	1621		S33	6751	12242	24255	32172	32531			S33	0.0798675	0.106286	0.15929	0.195326	0.204203
S34	0.0632246	0.107	0.135	0.156	0.182			S34	0.0690978	0.0779239	0.0782935	0.0788043	0.0790109			S34	31	63.6667	79.3333	100	111.333			S34	92	25	171	31	32.3	35.2	1712		S34	5087	17249	19712	23381	25200			S34	0.06905	0.124646	0.1412	0.164297	0.176384
S35	0.063125	0.094	0.139	0.155	0.187			S35	0.058725	0.074125	0.0718875	0.0768625	0.0765375			S35	22.3333	36.8333	60.3333	81.6667	94			S35	80	27	172	27.7	24.4	35.5	1706		S35	4291	7669	16555	20195	20613			S35	0.067124	0.0857405	0.126146	0.149546	0.158015
S36	0.0626761	0.098	0.158	0.164	0.194			S36	0.0542676	0.0626479	0.0711127	0.0751127	0.0758169			S36	33.5	50.8333	80.8333	90.5	103.5			S36	71	29	178	22.4	18.5	32.4	1618		S36	4631	6429	18193	20939	21858			S36	0.0788255	0.0943595	0.147201	0.161095	0.171457
S37	0.0611494	0.087	0.13	0.155	0.189			S37	0.0689103	0.0731034	0.0740138	0.0751862	0.076069			S37	19.6667	31	52.1667	65.1667	79.8333			S37	72.5	32	177	23.1	17.1	34.2	1669		S37	6244	8418	21041	23097	26754			S37	0.0748805	0.0880325	0.138284	0.152057	0.171608
S38	0.065	0.113	0.135	0.174	0.18			S38	0.0610588	0.0677843	0.0706863	0.0713725	0.0725098			S38	29.8333	77.5	89.5	104.167	114.667			S38	51	25	150	22.7	33.7	18	1102		S38	5829	13645	19606	22268	27590			S38	0.0894945	0.140828	0.165731	0.182297	0.204405
S39	0.077	0.111	0.15	0.159	0.201			S39	0.0666309	0.0711026	0.074487	0.0748851	0.075268			S39	26	45.3333	76.1667	91.8333	107.667			S39	65.3	24	162	24.9	25.8	26.6	1417		S39	6677	8547	22629	24952	27120			S39	0.0832037	0.100124	0.160407	0.176541	0.192308
S40	0.074	0.12	0.15	0.156	0.198			S40	0.0525667	0.0679667	0.0730667	0.0707667	0.0746333			S40	30.5	42.6667	76	93	102.167			S40	60	27	173	20	16.2	28.1	1457		S40	3892	6648	12620	19733	19224			S40	0.0799245	0.09531	0.132726	0.16401	0.167845
S41	0.065	0.11	0.134	0.163	0.18			S41	0.0405019	0.0541822	0.0690335	0.0712454	0.0676022			S41	33	47.6667	72.3333	89.3333	97.8333			S41	53.8	21	168	19.1	27.4	20.9	1214		S41	3433	6634	19645	23638	26128			S41	0.0828682	0.101051	0.154514	0.176438	0.188881
S42	0.068	0.116	0.155	0.182	0.217			S42	0.055069	0.0684655	0.0701379	0.0688966	0.0726379			S42	24.8333	48.1667	45.6667	74	98.3333			S42	58	21	164	21.6	18.2	26.7	1394		S42	4594	6645	19776	21263	24751			S42	0.0796375	0.0994405	0.137371	0.158407	0.183106
S43	0.069	0.127	0.158	0.169	0.187			S43	0.0448356	0.0574081	0.0665764	0.0670019	0.0656286			S43	20.6667	56	78.3333	95.8333	105.833			S43	51.7	19	160	20.2	27.7	20.1	1178		S43	4851	8616	20018	22405	24009			S43	0.0808753	0.11284	0.160111	0.17751	0.188172
S44	0.065	0.109	0.143	0.175	0.193			S44	0.057395	0.0713085	0.0773469	0.077419	0.0778511			S44	36.6667	57.8333	90	101	110.5			S44	83.3	21	178.2	26.2	33	31	1575		S44	3201	8341	21585	23495	27029			S44	0.0707177	0.0985202	0.15707	0.169235	0.185394
S45	0.069	0.122	0.147	0.172	0.185			S45	0.0469099	0.0483906	0.066867	0.0613305	0.0617597			S45	24.5	53.8333	61.3333	75.3333	87.3333			S45	46.6	19	151	20.4	19.9	20.3	1176		S45	4511	8568	17184	18770	21033			S45	0.0844489	0.11378	0.144015	0.156963	0.170772
S46	0.07	0.11	0.137	0.195	0.197			S46	0.06379	0.0687215	0.074688	0.0756317	0.0763775			S46	27.3333	44.5	72.1667	91.3333	110.167			S46	65.7	20	165	24.1	27.9	26.1	1393		S46	5847	9123	20549	24243	29181			S46	0.0813093	0.10118	0.151643	0.173937	0.199769
S47	0.069	0.124	0.165	0.18	0.211			S47	0.0375214	0.062094	0.0643803	0.065406	0.0667735			S47	31.5	64.8333	86.1667	102	116.167			S47	46.8	19	158	18.7	16.6	21.3	1213		S47	3480	16593	19446	20286	22023			S47	0.0853587	0.144198	0.165237	0.177019	0.190518
S48	0.073	0.105	0.138	0.179	0.194			S48	0.0526736	0.0571354	0.0707292	0.0682639	0.0727257			S48	18.8333	44.1667	77.8333	90.5	101.167			S48	57.6	21	163	21.7	27	22.9	1278		S48	4685	9135	20076	23095	24792			S48	0.0765849	0.104755	0.157273	0.17374	0.185071
S49	0.072	0.116	0.143	0.157	0.2			S49	0.0573966	0.0609828	0.066931	0.0703103	0.0706207			S49	23.3333	47	74.5	94.3333	107.5			S49	58	20	160	22.7	30.8	21.7	1236		S49	7382	12362	17332	18861	21848			S49	0.087124	0.115909	0.146906	0.163096	0.17976
S50	0.07	0.117	0.155	0.167	0.226			S50	0.0626863	0.0779029	0.0813692	0.0816291	0.0784749			S50	15	39.8333	46.5	60.6667	75.1667			S50	57.7	21	172	22	11.2	32.9	1617		S50	4189	14280	19304	21438	20246			S50	0.0728083	0.117609	0.136581	0.15127	0.156177
S51	0.065	0.113	0.143	0.187	0.204			S51	0.0623088	0.0698846	0.0720635	0.0696681	0.0735498			S51	23.6667	57.6667	71.5	83.3333	94.3333			S51	69.3	21	155	28.8	36.2	24.1	1324		S51	5118	18154	19820	22986	25351			S51	0.0753177	0.134316	0.147406	0.163827	0.177357
S52	0.072	0.102	0.147	0.158	0.189			S52	0.0708208	0.0738714	0.076197	0.0760192	0.0775376			S52	27	43.3333	63.6667	80.6667	93.6667			S52	73.1	22	175	23.9	16.6	35.2	1687		S52	7428	8774	22617	21420	30144			S52	0.0824459	0.0960389	0.149463	0.155817	0.189594
S53	0.072	0.101	0.153	0.18	0.224			S53	0.0485327	0.0579107	0.072807	0.0744817	0.0734769			S53	28.1667	39.5	71	80.8333	90.8333			S53	62.7	18	174	20.7	6.7	33.3	1633		S53	3927	5544	19745	21740	21134			S53	0.0774198	0.0889008	0.149931	0.161669	0.165701
S54	0.072	0.1	0.168	0.164	0.219			S54	0.0575652	0.0623623	0.0746667	0.0741739	0.0752319			S54	27	40	78.1667	85	102.167			S54	69	18	180	21.3	9.4	35.7	1720		S54	6109	9295	19988	21356	22955			S54	0.080379	0.097542	0.151949	0.16005	0.17489
S55	0.07	0.109	0.141	0.153	0.202			S55	0.0734863	0.0775586	0.0790039	0.0799414	0.0804883			S55	43.8333	66.1667	91.1667	110.667	126.167			S55	102.4	22	178	32.3	32.1	39.9	1871		S55	6468	9986	21349	28863	32670			S55	0.0759061	0.0995251	0.148239	0.182189	0.202677
S56	0.059	0.109	0.138	0.163	0.218			S56	0.0558297	0.0610573	0.070837	0.072232	0.0732893			S56	15.6667	30.6667	55.8333	71.1667	81			S56	68.1	22	179	21.3	9.6	35.3	1700		S56	4268	4861	17721	17076	19359			S56	0.0686409	0.0791949	0.132497	0.139532	0.152134
S57	0.071	0.105	0.166	0.155	0.209			S57	0.0620253	0.0624684	0.0649367	0.0688291	0.0674525			S57	15.3333	30.5	64.5	70.5	84.1667			S57	63.2	26	173	21	13.3	31.2	1554		S57	6431	7225	10616	12666	14410			S57	0.0771938	0.0884483	0.118511	0.128171	0.141398
S58	0.064	0.111	0.134	0.17	0.194			S58	0.0613455	0.0711636	0.0715455	0.0729273	0.0735091			S58	20.5	53.5	70.1667	98.5	109			S58	55	26	160	21.3	23.1	22.9	1273		S58	5643	16135	17822	23841	27275			S58	0.0816325	0.132414	0.147224	0.181857	0.198301
S59	0.077	0.111	0.15	0.169	0.201			S59	0.0666616	0.069709	0.0746861	0.0752221	0.0757887			S59	26	45.3333	76.1667	91.8333	107.667			S59	65.3	24	162	24.9	25.8	26.6	1417		S59	8030	12378	24144	27501	30963			S59	0.0872627	0.111617	0.164952	0.184188	0.203837
S60	0.068	0.116	0.155	0.178	0.217			S60	0.0467069	0.0609138	0.0686724	0.0678448	0.0702586			S60	24.8333	48.1667	45.6667	74	98.3333			S60	58	21	164	21.6	18.2	26.7	1394		S60	3581	5826	19003	20646	24085			S60	0.0765985	0.0969835	0.135052	0.156556	0.181108
S61	0.0804348	0.142754	0.186957	0.199275	0.246377			S61	0.0171304	0.0443696	0.0635652	0.061913	0.060087			S61	24	47.5	70	86.8333	99			S61	46	21	163	17.3	9.2	19.7	1165		S61	2159	4200	19351	18835	17926			S61	0.077377	0.0972475	0.155863	0.164162	0.168553
S62	0.115	0.139444	0.16	0.179444	0.215			S62	0.07255	0.0726667	0.0719333	0.0698	0.0725			S62	27.1667	40.6667	47	62.1667	75.3333			S62	60	22	170	22.4	8.2	31.9	1587		S62	16208	16487	16609	17528	19513			S62	0.114923	0.123657	0.127728	0.139358	0.153015
S63	0.0721311	0.0956284	0.152896	0.181967	0.227486			S63	0.0578033	0.0579508	0.0688689	0.0726557	0.0727213			S63	22.3333	33.1667	58	73.1667	84.3333			S63	61	22	170	21.2	4.6	32	1596		S63	5172	6470	19202	19412	20763			S63	0.078526	0.0887575	0.141481	0.150983	0.161569
S64	0.0512255	0.0776961	0.145343	0.17549	0.223039			S64	0.0604265	0.0626029	0.0732206	0.0741618	0.0750147			S64	19.6667	35.1667	60.3333	79.6667	88.8333			S64	68	22	177	21.8	7.6	34.3	1679		S64	5014	7685	18105	21980	22737			S64	0.073265	0.0903455	0.136328	0.159263	0.166896
S65	0.0790123	0.115741	0.140432	0.165123	0.194753			S65	0.0402778	0.0577963	0.0719074	0.0727593	0.0735			S65	28.3333	45.8333	65.3333	83.5	94.6667			S65	54	20	162	20	9.8	23.8	1302		S65	3566	6359	23219	27896	30298			S65	0.080445	0.0990615	0.161049	0.185707	0.199446
S66	0.0689542	0.115686	0.15098	0.173399	0.195464			S66	0.0583922	0.0637843	0.0722745	0.0731765	0.0728431			S66	20	34.8333	51.5	63.5	76.5			S66	51	20	156	21	11.8	21.4	1218		S66	6280	9480	26689	29830	29132			S66	0.085095	0.103373	0.164749	0.181193	0.186703
S67	0.0759049	0.107239	0.157482	0.179903	0.201788			S67	0.0510373	0.0531442	0.0725446	0.072966	0.0731118			S67	17.6667	26.6667	43.5	52.1667	60.8333			S67	61.7	21	170	21.3	3.8	33.1	1620		S67	4381	5115	18894	20951	21875			S67	0.0731003	0.0805673	0.131752	0.142993	0.150835
S68	0.0641696	0.103078	0.142567	0.170569	0.194959			S68	0.0507317	0.0647735	0.0716376	0.0717247	0.0725087			S68	15.5	34.1667	45.8333	48.3333	61.1667			S68	57.4	24	176	18.5	5.1	29.3	1499		S68	4821	7572	17574	18045	21441			S68	0.0751351	0.0943081	0.131139	0.134015	0.15171
S69	0.0722928	0.106171	0.158802	0.186328	0.217483			S69	0.0499274	0.0633394	0.0695826	0.0694918	0.0684029			S69	18.3333	35	54.1667	59	66.1667			S69	55.1	19	166	20	7.2	26.5	1405		S69	4153	6742	19836	21640	22116			S69	0.0758489	0.0933659	0.14386	0.1521	0.15772
S70	0.0688976	0.109239	0.146654	0.169449	0.198976			S70	0.0353346	0.0529724	0.0616339	0.0626575	0.0652362			S70	16	42.8333	81.5	90.3333	101.167			S70	50.8	39	164	18.9	8.6	23.3	1281		S70	3427	5968	11538	18484	22006			S70	0.0742882	0.0976087	0.136939	0.162944	0.179848
S71	0.0683824	0.115637	0.148971	0.178137	0.197382			S71	0.0680735	0.0688824	0.0755882	0.07575	0.0763088			S71	38.5	71.5	85.8333	97.1667	108.333			S71	68	19	169	23.8	18.8	27.4	1434		S71	9008	14381	23534	25002	28289			S71	0.0962645	0.131689	0.167533	0.178567	0.19496
S72	0.0692216	0.127451	0.141711	0.170826	0.201028			S72	0.0458824	0.071836	0.0722282	0.0722282	0.0732799			S72	29.8333	48.1667	60.8333	70	80.8333			S72	56.1	20	169	19.6	11.4	24.6	1335		S72	3680	18091	19571	19494	23919			S72	0.0806964	0.134654	0.146504	0.151636	0.171248
S73	0.0805898	0.129396	0.160151	0.185871	0.229787			S73	0.0456584	0.0541975	0.0682099	0.0713786	0.0711111			S73	17.1667	27.3333	50.1667	66.5	74.8333			S73	48.6	18	169	17	2.7	26	1361		S73	4900	6049	23296	24559	25602			S73	0.0804039	0.0897984	0.154897	0.168241	0.176245
S74	0.0768834	0.116357	0.168731	0.209494	0.23968			S74	0.0563313	0.0714551	0.073808	0.0739009	0.0735604			S74	28.6667	40.6667	61.1667	77.1667	87.3333			S74	64.6	20	170	22.4	8.2	31.9	1587		S74	4188	7057	16035	17704	19553			S74	0.0776194	0.0932464	0.132173	0.14654	0.158034
S75	0.0680507	0.119775	0.14677	0.170127	0.193483			S75	0.0618339	0.0624394	0.0713149	0.0735467	0.0736505			S75	6	30.8333	53.8333	63.1667	74.6667			S75	57.8	19	167	20.7	8.6	27.6	1433		S75	5684	7238	18839	22794	24656			S75	0.0719822	0.0911717	0.13943	0.156755	0.169068
S76	0.0778328	0.14879	0.165842	0.190869	0.214521			S76	0.0533663	0.0736634	0.0739934	0.0739934	0.074736			S76	16.3333	38.6667	46.3333	52.3333	62			S76	60.6	19	176	19.6	5.4	31.3	1562		S76	4061	18353	19708	19809	23180			S76	0.0718674	0.127808	0.136358	0.140171	0.155939
S77	0.0730748	0.122541	0.150646	0.195616	0.220067			S77	0.0368803	0.0667454	0.065683	0.0664755	0.0661383			S77	13.3333	37.8333	44.8333	57.6667	68			S77	59.3	19	174	19.6	6.3	30.1	1515		S77	3177	14504	16402	16622	19169			S77	0.0680597	0.116373	0.126162	0.13433	0.148016
S78	0.0618467	0.118682	0.150825	0.175215	0.201638			S78	0.0418815	0.0589895	0.0682578	0.0694948	0.0708537			S78	5.83333	18.3333	34.8333	47.8333	56			S78	57.4	18	178	18.1	5.1	29.4	1500		S78	3556	9277	16179	16784	16539			S78	0.0656851	0.0901606	0.120519	0.129939	0.133982
S79	0.0702065	0.11767	0.150442	0.170206	0.205841			S79	0.0609027	0.0620177	0.0729735	0.0732035	0.0735752			S79	12	27.6667	35.3333	43.6667	50.5			S79	56.5	19	165	20.8	7.5	27.8	1428		S79	6758	7800	19230	20242	21923			S79	0.0793135	0.0916045	0.13038	0.138291	0.147331
S80	0.0697329	0.112868	0.155401	0.175634	0.197082			S80	0.0381899	0.0596736	0.0734718	0.0740356	0.0742582			S80	17.1667	34	53.3333	64.8333	79			S80	67.4	21	176	21.8	8.9	33.3	1634		S80	3059	5819	15244	18368	19541			S80	0.0662141	0.0843416	0.123927	0.140026	0.151833
S81	0.0712682	0.119241	0.152076	0.177041	0.204998			S81	0.0670595	0.0739955	0.0748485	0.0766218	0.0771156			S81	22.6667	39.8333	69.3333	79.5	90.3333			S81	89.1	20	178	28.1	20.1	39.5	1859		S81	4729	7522	13211	15766	17595			S81	0.0644379	0.0828594	0.117184	0.130796	0.142621
S82	0.0582329	0.119811	0.152324	0.169535	0.195927			S82	0.0376261	0.0385294	0.0415336	0.0432038	0.0429622			S82	28.3333	48.8333	69.8333	80.5	92.1667			S82	58.1	18	167	20.8	12	25.3	1365		S82	7909	15063	20078	21445	22459			S82	0.0915839	0.125038	0.152368	0.162709	0.172576
S83	0.0638781	0.10214	0.143645	0.174721	0.219488			S83	0.0401167	0.0603113	0.0700389	0.071284	0.0713035			S83	26.1667	45	66.3333	74.5	87.1667			S83	51.4	18	161	19.8	9.6	23.1	1272		S83	4190	5920	20439	23930	24088			S83	0.0822481	0.0984556	0.154493	0.169743	0.177627
S84	0.0626478	0.128983	0.155556	0.172411	0.195671			S84	0.0516454	0.0623688	0.0756738	0.0761986	0.0763972			S84	11.6667	23.5	53.6667	68.1667	81.3333			S84	70.5	30	180	21.8	7.6	35.7	1730		S84	3685	5471	17331	20579	21629			S84	0.0634455	0.075726	0.128953	0.14718	0.158032
S85	0.0564063	0.10952	0.145784	0.185901	0.202746			S85	0.0591884	0.0630475	0.0688515	0.068974	0.0733997			S85	12.1667	33.3333	55	71.1667	85.3333			S85	65.3	33	169	22.9	10	31	1564		S85	4911	8523	17917	18915	22098			S85	0.0698132	0.0930317	0.133889	0.14634	0.164177
S86	0.115	0.139444	0.16	0.179444	0.215			S86	0.0635333	0.0678	0.0676667	0.0695667	0.0731			S86	27.1667	40.6667	47	62.1667	75.3333			S86	60	22	170	22.4	8.2	31.9	1587		S86	16311	18737	19047	18840	21121			S86	0.115232	0.130407	0.135042	0.143294	0.157839
S87	0.0721311	0.0956284	0.142896	0.181967	0.217486			S87	0.0593279	0.0640492	0.0689836	0.0721148	0.0722131			S87	22.3333	33.1667	58	73.1667	84.3333			S87	61	22	170	21.2	4.6	32	1596		S87	5093	7614	19846	22060	23996			S87	0.078289	0.0921895	0.143413	0.158927	0.171268
S88	0.0722928	0.106171	0.158802	0.186328	0.217483			S88	0.057804	0.0639383	0.0713975	0.072069	0.072323			S88	18.3333	35	54.1667	59	66.1667			S88	55.1	19	166	20	7.2	26.5	1405		S88	5165	7800	17483	20649	21982			S88	0.0788849	0.0965399	0.136801	0.149127	0.157318
S89	0.0778328	0.14879	0.165842	0.190869	0.214521			S89	0.0521947	0.07	0.0739439	0.0742739	0.0748185			S89	16.3333	38.6667	46.3333	52.3333	62			S89	60.6	19	176	19.6	5.4	31.3	1562		S89	3898	18824	20712	21453	23881			S89	0.0713784	0.129221	0.13937	0.145103	0.158042
S90	0.0697329	0.102868	0.145401	0.169634	0.197082			S90	0.0476855	0.0517211	0.0742433	0.0747033	0.0747626			S90	17.1667	34	53.3333	64.8333	79			S90	67.4	21	176	21.8	8.9	33.3	1634		S90	4002	3405	19021	21696	21974			S90	0.0690431	0.0770996	0.135258	0.15001	0.159132

## Sheet: Waist
waist-mounted device
VO2 EE								Acti EE (Hip)								HHR									BW	Age	Height	BMI	BF%	Musle mass	RMR		VM								Insert modified models
	4.8	6.42	8.04	9.66	11.28	(km/h)			4.8	6.42	8.04	9.66	11.28	(km/h)			4.8	6.42	8.04	9.66	11.28	(km/h)												4.8	6.42	8.04	9.66	11.28	(km/h)			4.8	6.42	8.04	9.66	11.28	(km/h)
S1	0.0626722	0.109642	0.14668	0.175262	0.20522			S1	0.0702149	0.133223	0.152045	0.198843	0.225207			S1	17	23.5	77.6667	86.6667	98			S1	48.4	24	161	18.7	10.7	20.1	1184		S1	4906	7362	9128	10348	11548			S1	0.0881014	0.114638	0.167474	0.184592	0.203121
S2	0.070297	0.106271	0.141254	0.173927	0.20462			S2	0.0642376	0.109089	0.178238	0.194416	0.219941			S2	38.3333	60.5	78.6667	88	100.167			S2	50.5	23	160	19.7	12.5	20.4	1191		S2	3467	6069	9353	10121	11330			S2	0.0890718	0.127608	0.169553	0.182831	0.202009
S3	0.0664951	0.0995281	0.138996	0.161682	0.181845			S3	0.05574	0.0914672	0.121223	0.139163	0.1687			S3	13.5	31.3333	54	79.5	95.1667			S3	77.7	23	172	26	12.9	36.9	1769		S3	2991	4136	7772	9079	9778			S3	0.0597187	0.082186	0.130369	0.159523	0.176498
S4	0.0587935	0.109151	0.134714	0.161299	0.191973			S4	0.0654601	0.112669	0.143374	0.172239	0.199402			S4	42.5	60.5	66.1667	68.6667	68.6667			S4	65.2	24	167	23.4	22.7	22.9	1393		S4	4246	6525	12134	12015	12454			S4	0.0945292	0.127316	0.181662	0.182296	0.186247
S5	0.0659631	0.0901495	0.140062	0.147537	0.167546			S5	0.058628	0.128348	0.156953	0.171227	0.176346			S5	14.3333	32.6667	54.1667	68.5	81.6667			S5	75.8	27	178	23.9	15.8	33.9	1667		S5	3342	5112	10346	11363	11729			S5	0.0640141	0.0924475	0.154216	0.173145	0.185418
S6	0.0833333	0.123876	0.150805	0.17431	0.203895			S6	0.0670562	0.1175	0.144911	0.168047	0.175695			S6	27.6667	65.6667	94	113.167	124.333			S6	67.6	22	179	23.4	13.8	30.3	1531		S6	3202	7043	9418	10253	10738			S6	0.0742993	0.134784	0.175483	0.196069	0.20805
S7	0.0624478	0.11873	0.146199	0.162907	0.189432			S7	0.0745739	0.109316	0.145451	0.152469	0.149987			S7	25.5	46.5	78	95.1667	105.667			S7	79.8	26	178	25.2	22.9	31.8	1598		S7	4183	5575	9499	10025	10838			S7	0.0780028	0.104853	0.161652	0.178093	0.192571
S8	0.0637681	0.106522	0.148551	0.174275	0.202536			S8	0.0725217	0.0956087	0.119304	0.141543	0.159543			S8	19.1667	51.6667	73	85	95.3333			S8	46	23	158	18.4	11.1	18.4	1124		S8	3225	5521	6285	7506	8284			S8	0.0751677	0.117997	0.139422	0.158595	0.172644
S9	0.0904472	0.121775	0.155989	0.189024	0.213206			S9	0.0505081	0.125427	0.161768	0.187541	0.213963			S9	19.6667	43.6667	74.6667	91.5	101.167			S9	49.2	22	157	20	12.3	19.7	1167		S9	3012	4628	10007	11661	11933			S9	0.0726349	0.103547	0.1731	0.199466	0.208507
S10	0.0615655	0.0853122	0.141821	0.162489	0.198769			S10	0.0651583	0.0856596	0.130818	0.145528	0.173536			S10	29.6667	50.1667	89.5	111.167	117.167			S10	75.8	24	171	25.9	23.2	29.6	1506		S10	3560	5022	8237	9285	9843			S10	0.0764335	0.103572	0.159333	0.183541	0.192655
S11	0.0737299	0.0993391	0.136514	0.165221	0.174515			S11	0.0709789	0.0984758	0.150285	0.190161	0.195192			S11	35	52.1667	79.6667	96.6667	105.167			S11	80.7	23	162	30.7	34.2	25.8	1375		S11	3891	5976	9904	12930	13312			S11	0.0815847	0.112057	0.166164	0.204992	0.214227
S12	0.0658083	0.121602	0.153791	0.178112	0.193491			S12	0.0628541	0.126717	0.145193	0.159893	0.169421			S12	18	47.8333	81.5	99	110.833			S12	46.6	24	153	19.9	10.4	19.6	1152		S12	4055	4226	7663	8306	8724			S12	0.0816626	0.103548	0.157442	0.175164	0.186996
S13	0.0733945	0.114679	0.142857	0.171909	0.204893			S13	0.0653211	0.108468	0.129476	0.140013	0.178729			S13	33.5	64.6667	85.5	104	118.833			S13	76.3	25	167	27.4	28.2	26.5	1409		S13	3605	6194	8203	8960	9866			S13	0.0793033	0.12386	0.156149	0.175579	0.19385
S14	0.0621319	0.103062	0.142521	0.174923	0.200848			S14	0.0545936	0.0898763	0.12864	0.140618	0.164028			S14	27.1667	49.1667	81	98.1667	112.5			S14	56.6	20	162	21.6	12.6	24	1320		S14	2854	4730	7856	7963	9207			S14	0.0741153	0.106003	0.155848	0.168518	0.18949
S15	0.0683304	0.110517	0.130422	0.153298	0.18568			S15	0.0507487	0.139663	0.170517	0.197932	0.221016			S15	42.5	71	86.3333	99	110.333			S15	56.1	19	162	21.6	16.5	21.7	1226		S15	3241	4604	9554	10999	12217			S15	0.0882051	0.119909	0.174916	0.19656	0.215251
S16	0.0812425	0.122616	0.145511	0.17503	0.209379			S16	0.079319	0.110251	0.139982	0.153746	0.156846			S16	33.8333	56.6667	73.3333	84.3333	95.3333			S16	55.8	21	160	21.8	16.8	21.2	1211		S16	3672	6345	7904	8624	8789			S16	0.0862631	0.125892	0.15129	0.165272	0.174259
S17	0.0779221	0.118506	0.154102	0.181123	0.206169			S17	0.061526	0.0990097	0.125503	0.143588	0.16414			S17	19.8333	45.3333	74.8333	89.5	98.3333			S17	61.6	22	164	22.9	12.9	27.2	1421		S17	3633	4933	7335	8385	9572			S17	0.0746299	0.103721	0.145458	0.164911	0.181618
S18	0.0670103	0.09892	0.142366	0.170594	0.199067			S18	0.0729897	0.109228	0.167511	0.188571	0.196907			S18	30.8333	62.8333	83.8333	103.667	117.333			S18	67.9	25	161	26.2	25.3	23.4	1291		S18	4233	5464	10266	11611	12143			S18	0.0856482	0.118551	0.176091	0.201723	0.215831
S19	0.0686432	0.0990919	0.143697	0.175481	0.204861			S19	0.0568109	0.0873878	0.0968109	0.110256	0.160288			S19	12	30.3333	62.3333	74.3333	89.1667			S19	62.4	35	178	19.7	3.6	33.4	1639		S19	2814	4023	5748	6537	9470			S19	0.0616774	0.0850617	0.122411	0.137696	0.174209
S20	0.0734463	0.106462	0.152189	0.183263	0.194209			S20	0.0637924	0.0787288	0.0113422	0.136695	0.164121			S20	32.8333	48.6667	75	91.8333	101.833			S20	94.4	34	176	30.5	35.8	32.9	1636		S20	3098	4422	4840	6905	7563			S20	0.0688737	0.0915881	0.113309	0.143375	0.156117
S21	0.0664951	0.0995281	0.138996	0.181682	0.201845			S21	0.05574	0.0864672	0.121223	0.139163	0.1687			S21	13.5	31.3333	54	79.5	95.1667			S21	77.7	23	172	26	12.9	36.9	1769		S21	2744	3986	7383	8696	9155			S21	0.0574957	0.080836	0.126868	0.156076	0.170891
S22	0.0587935	0.0915133	0.134714	0.161299	0.191973			S22	0.0754601	0.102669	0.173374	0.182239	0.209402			S22	42.5	60.5	66.1667	68.6667	68.6667			S22	65.2	24	167	23.4	22.7	22.9	1393		S22	4081	6679	9412	10408	11392			S22	0.0930442	0.128702	0.157164	0.167833	0.176689
S23	0.0659631	0.0901495	0.140062	0.147537	0.167546			S23	0.058628	0.0834828	0.156953	0.171227	0.176346			S23	14.3333	32.6667	54.1667	68.5	81.6667			S23	75.8	27	178	23.9	15.8	33.9	1667		S23	3399	5450	9537	10291	10625			S23	0.0645271	0.0954895	0.146935	0.163497	0.175482
S24	0.0624478	0.0873016	0.146199	0.162907	0.189432			S24	0.0745739	0.0931579	0.145451	0.152469	0.149987			S24	25.5	46.5	78	95.1667	105.667			S24	79.8	26	178	25.2	22.9	31.8	1598		S24	4056	5624	8999	9541	10147			S24	0.0768598	0.105294	0.157152	0.173737	0.186352
S25	0.0615655	0.0853122	0.141821	0.162489	0.198769			S25	0.0651583	0.0856596	0.130818	0.145528	0.173536			S25	29.6667	50.1667	89.5	111.167	117.167			S25	75.8	24	171	25.9	23.2	29.6	1506		S25	3533	4938	8498	9290	9066			S25	0.0761905	0.102816	0.161682	0.183586	0.185662
S26	0.0737299	0.0993391	0.136514	0.165221	0.174515			S26	0.0709789	0.0984758	0.150285	0.190161	0.195192			S26	35	52.1667	79.6667	96.6667	105.167			S26	80.7	23	162	30.7	34.2	25.8	1375		S26	4103	6132	9676	11374	11424			S26	0.0834927	0.113461	0.164112	0.190988	0.197235
S27	0.0658083	0.121602	0.153791	0.178112	0.193491			S27	0.0628541	0.116672	0.145193	0.159893	0.169421			S27	18	47.8333	81.5	99	110.833			S27	46.6	24	153	19.9	10.4	19.6	1152		S27	4044	4438	7720	8395	8790			S27	0.0815636	0.105456	0.157955	0.175965	0.18759
S28	0.0683304	0.110517	0.130422	0.153298	0.18568			S28	0.0507487	0.096631	0.170517	0.197932	0.221016			S28	42.5	71	86.3333	99	110.333			S28	56.1	19	162	21.6	16.5	21.7	1226		S28	3043	4590	9646	9358	10124			S28	0.0864231	0.119783	0.175744	0.181791	0.196414
S29	0.0670103	0.09892	0.142366	0.170594	0.199067			S29	0.0729897	0.0922828	0.167511	0.188571	0.196907			S29	30.8333	62.8333	83.8333	103.667	117.333			S29	67.9	25	161	26.2	25.3	23.4	1291		S29	4133	5224	10431	10950	11429			S29	0.0847482	0.116391	0.177576	0.195774	0.209405
S30	0.0734463	0.116462	0.152189	0.183263	0.194209			S30	0.0637924	0.0787288	0.0834216	0.146695	0.164121			S30	32.8333	48.6667	75	91.8333	101.833			S30	94.4	34	176	19.7	35.8	32.9	1636		S30	3454	4404	4286	6367	7151			S30	0.0720777	0.0914261	0.108323	0.138533	0.152409
S31	0.0627976	0.135	0.16	0.183	0.224			S31	0.07175	0.148839	0.172946	0.183232	0.203857			S31	15.1667	45.6667	58.5	79.1667	90.1667			S31	56	23	165	21.5	8.2	30	1505		S31	4866	8924	10192	10207	10241			S31	0.0842187	0.141542	0.161706	0.175936	0.183744
S32	0.0639394	0.111	0.134	0.168	0.194			S32	0.0513818	0.10976	0.122909	0.168055	0.173073			S32	20.5	53.5	70.1667	98.5	109			S32	55	26	160	21.3	23.1	22.9	1273		S32	3301	5173	7000	9332	9593			S32	0.07407	0.113424	0.141234	0.181545	0.191055
S33	0.0625604	0.119	0.141	0.158	0.205			S33	0.0705217	0.0924783	0.114174	0.137594	0.183754			S33	22.8333	39.8333	68.8333	89.8333	103.167			S33	69	22	171	24.5	19.1	33	1621		S33	4068	4842	6899	7770	8169			S33	0.0783783	0.0969383	0.135229	0.15739	0.170075
S34	0.0632246	0.107	0.135	0.156	0.182			S34	0.0714348	0.0886848	0.109651	0.135543	0.169283			S34	31	63.6667	79.3333	100	111.333			S34	92	25	171	31	32.3	35.2	1712		S34	4643	4837	5949	6729	7051			S34	0.082246	0.106271	0.126963	0.148078	0.158705
S35	0.063125	0.094	0.139	0.155	0.187			S35	0.0736375	0.0984875	0.113637	0.124737	0.158875			S35	22.3333	36.8333	60.3333	81.6667	94			S35	80	27	172	27.7	24.4	35.5	1706		S35	4127	5995	7134	7966	8280			S35	0.0752793	0.10198	0.128258	0.150296	0.161533
S36	0.0626761	0.098	0.158	0.164	0.194			S36	0.076493	0.108225	0.165465	0.164479	0.157507			S36	33.5	50.8333	80.8333	90.5	103.5			S36	71	29	178	22.4	18.5	32.4	1618		S36	4968	6551	10371	10505	11840			S36	0.093155	0.119223	0.174063	0.181862	0.202743
S37	0.0611494	0.087	0.13	0.155	0.189			S37	0.0719724	0.0901007	0.120552	0.144593	0.161517			S37	19.6667	31	52.1667	65.1667	79.8333			S37	72.5	32	177	23.1	17.1	34.2	1669		S37	4833	6403	6800	7055	7529			S37	0.0820572	0.103917	0.121925	0.133086	0.147355
S38	0.065	0.113	0.135	0.174	0.18			S38	0.0555294	0.119563	0.153392	0.187451	0.208098			S38	29.8333	77.5	89.5	104.167	114.667			S38	51	25	150	22.7	33.7	18	1102		S38	3157	4602	10723	11507	12048			S38	0.0803353	0.125849	0.189122	0.206181	0.218211
S39	0.077	0.111	0.15	0.159	0.201			S39	0.0764472	0.111746	0.147366	0.149387	0.154227			S39	26	45.3333	76.1667	91.8333	107.667			S39	65.3	24	162	24.9	25.8	26.6	1417		S39	4515	6682	8867	8993	9291			S39	0.0856673	0.118356	0.159049	0.170868	0.184348
S40	0.074	0.12	0.15	0.156	0.198			S40	0.0688667	0.108805	0.135517	0.1555	0.175717			S40	30.5	42.6667	76	93	102.167			S40	60	27	173	20	16.2	28.1	1457		S40	3640	5118	6665	10614	10959			S40	0.082446	0.104046	0.140702	0.187837	0.197194
S41	0.065	0.11	0.134	0.163	0.18			S41	0.0546654	0.119541	0.140446	0.172695	0.199405			S41	33	47.6667	72.3333	89.3333	97.8333			S41	53.8	21	168	19.1	27.4	20.9	1214		S41	3745	5550	7828	9461	10812			S41	0.0869498	0.113197	0.150522	0.176813	0.194769
S42	0.068	0.116	0.155	0.182	0.217			S42	0.0676897	0.123414	0.168603	0.1815	0.199879			S42	24.8333	48.1667	45.6667	74	98.3333			S42	58	21	164	21.6	18.2	26.7	1394		S42	4087	6036	9590	10292	11293			S42	0.0832023	0.116657	0.146938	0.172579	0.198183
S43	0.069	0.127	0.158	0.169	0.187			S43	0.065706	0.119012	0.173385	0.199188	0.209865			S43	20.6667	56	78.3333	95.8333	105.833			S43	51.7	19	160	20.2	27.7	20.1	1178		S43	4086	5271	10288	10569	11090			S43	0.0822354	0.116998	0.177382	0.191846	0.203355
S44	0.065	0.109	0.143	0.175	0.193			S44	0.0747719	0.102353	0.123529	0.145102	0.175594			S44	36.6667	57.8333	90	101	110.5			S44	83.3	21	178.2	26.2	33	31	1575		S44	4587	6356	6447	9703	10743			S44	0.088208	0.118565	0.141321	0.178127	0.193966
S45	0.069	0.122	0.147	0.172	0.185			S45	0.053927	0.117133	0.144764	0.171824	0.196266			S45	24.5	53.8333	61.3333	75.3333	87.3333			S45	46.6	19	151	20.4	19.9	20.3	1176		S45	3665	4428	7645	8829	9900			S45	0.0825856	0.109458	0.143526	0.16373	0.181553
S46	0.07	0.11	0.137	0.195	0.197			S46	0.0680974	0.129805	0.174901	0.195266	0.218113			S46	27.3333	44.5	72.1667	91.3333	110.167			S46	65.7	20	165	24.1	27.9	26.1	1393		S46	3945	5796	10541	11799	13210			S46	0.081327	0.109694	0.171267	0.195661	0.221204
S47	0.069	0.124	0.165	0.18	0.211			S47	0.0733761	0.142692	0.170833	0.17953	0.196859			S47	31.5	64.8333	86.1667	102	116.167			S47	46.8	19	158	18.7	16.6	21.3	1213		S47	3651	7578	8818	9199	9963			S47	0.0871738	0.14525	0.170959	0.185187	0.201724
S48	0.073	0.105	0.138	0.179	0.194			S48	0.0597917	0.110866	0.154253	0.168819	0.187622			S48	18.8333	44.1667	77.8333	90.5	101.167			S48	57.6	21	163	21.7	27	22.9	1278		S48	3636	5084	8749	9538	10557			S48	0.0751709	0.10548	0.161426	0.177166	0.193611
S49	0.072	0.116	0.143	0.157	0.2			S49	0.0676034	0.109007	0.139086	0.157397	0.166138			S49	23.3333	47	74.5	94.3333	107.5			S49	58	20	160	22.7	30.8	21.7	1236		S49	4083	5307	7980	8980	9457			S49	0.0821433	0.1093	0.152112	0.174638	0.187911
S50	0.07	0.117	0.155	0.167	0.226			S50	0.0774523	0.121802	0.155355	0.167002	0.168371			S50	15	39.8333	46.5	60.6667	75.1667			S50	57.7	21	172	22	11.2	32.9	1617		S50	4023	5344	8248	8879	8956			S50	0.0760097	0.104835	0.135518	0.150858	0.16144
S51	0.065	0.113	0.143	0.187	0.204			S51	0.0800433	0.136898	0.167475	0.186984	0.194401			S51	23.6667	57.6667	71.5	83.3333	94.3333			S51	69.3	21	155	28.8	36.2	24.1	1324		S51	4709	9713	11053	11674	12156			S51	0.084626	0.15285	0.174344	0.188004	0.199844
S52	0.072	0.102	0.147	0.158	0.189			S52	0.0602079	0.0897948	0.122107	0.137811	0.152599			S52	27	43.3333	63.6667	80.6667	93.6667			S52	73.1	22	175	23.9	16.6	35.2	1687		S52	3852	5334	7553	8632	9649			S52	0.0780501	0.102527	0.136366	0.157671	0.17569
S53	0.072	0.101	0.153	0.18	0.224			S53	0.0657735	0.0939872	0.160925	0.192185	0.212695			S53	28.1667	39.5	71	80.8333	90.8333			S53	62.7	18	174	20.7	6.7	33.3	1633		S53	3863	5525	9471	12317	12522			S53	0.0820544	0.104742	0.161739	0.194059	0.202724
S54	0.072	0.1	0.168	0.164	0.219			S54	0.0639275	0.118028	0.148739	0.183884	0.221			S54	27	40	78.1667	85	102.167			S54	69	18	180	21.3	9.4	35.7	1720		S54	3641	4698	9141	13362	13826			S54	0.077377	0.095756	0.161773	0.204422	0.220306
S55	0.07	0.109	0.141	0.153	0.202			S55	0.0788379	0.091543	0.131191	0.163145	0.196396			S55	43.8333	66.1667	91.1667	110.667	126.167			S55	102.4	22	178	32.3	32.1	39.9	1871		S55	4368	5591	7481	7670	7983			S55	0.0854137	0.111652	0.145712	0.160712	0.1741
S56	0.059	0.109	0.138	0.163	0.218			S56	0.048091	0.0709251	0.152775	0.143333	0.156652			S56	15.6667	30.6667	55.8333	71.1667	81			S56	68.1	22	179	21.3	9.6	35.3	1700		S56	2652	4115	7355	8750	9602			S56	0.0610158	0.0844128	0.130736	0.153749	0.168123
S57	0.071	0.105	0.166	0.155	0.209			S57	0.0517563	0.0756487	0.129193	0.155301	0.158244			S57	15.3333	30.5	64.5	70.5	84.1667			S57	63.2	26	173	21	13.3	31.2	1554		S57	3062	4481	7069	9212	9386			S57	0.0659435	0.0890582	0.135538	0.158917	0.169804
S58	0.064	0.111	0.134	0.17	0.194			S58	0.0513818	0.0876	0.122909	0.168055	0.173073			S58	20.5	53.5	70.1667	98.5	109			S58	55	26	160	21.3	23.1	22.9	1273		S58	3064	5038	7166	9833	10153			S58	0.071937	0.112209	0.142728	0.186054	0.196095
S59	0.077	0.111	0.15	0.169	0.201			S59	0.0764472	0.111746	0.147366	0.149387	0.154227			S59	26	45.3333	76.1667	91.8333	107.667			S59	65.3	24	162	24.9	25.8	26.6	1417		S59	4276	6598	8825	8986	9174			S59	0.0835163	0.1176	0.158671	0.170805	0.183295
S60	0.068	0.116	0.155	0.178	0.217			S60	0.0676897	0.133414	0.168603	0.1815	0.199879			S60	24.8333	48.1667	45.6667	74	98.3333			S60	58	21	164	21.6	18.2	26.7	1394		S60	3750	5408	9676	10088	10347			S60	0.0801693	0.111005	0.147712	0.170743	0.189669
S61	0.0804348	0.142754	0.186957	0.199275	0.246377			S61	0.0498696	0.128693	0.165761	0.217152	0.229826			S61	24	47.5	70	86.8333	99			S61	46	21	163	17.3	9.2	19.7	1165		S61	3460	5061	9333	10692	11239			S61	0.080579	0.111015	0.164808	0.188519	0.20174
S62	0.115	0.139444	0.16	0.179444	0.215			S62	0.1243	0.132233	0.14165	0.1635	0.183783			S62	27.1667	40.6667	47	62.1667	75.3333			S62	60	22	170	22.4	8.2	31.9	1587		S62	4808	5490	7852	8911	9854			S62	0.0906847	0.10603	0.131607	0.151482	0.168948
S63	0.0721311	0.0956284	0.152896	0.181967	0.227486			S63	0.0594262	0.0949344	0.13277	0.167295	0.183115			S63	22.3333	33.1667	58	73.1667	84.3333			S63	61	22	170	21.2	4.6	32	1596		S63	4132	5597	8911	9742	10651			S63	0.0810053	0.101579	0.148341	0.166164	0.18196
S64	0.0512255	0.0776961	0.145343	0.17549	0.223039			S64	0.06875	0.08525	0.105412	0.146103	0.168529			S64	19.6667	35.1667	60.3333	79.6667	88.8333			S64	68	22	177	21.8	7.6	34.3	1679		S64	3331	5024	6313	8914	9068			S64	0.0698847	0.0956927	0.124457	0.161052	0.168689
S65	0.0790123	0.115741	0.140432	0.165123	0.194753			S65	0.0577037	0.0734444	0.158778	0.170889	0.175278			S65	28.3333	45.8333	65.3333	83.5	94.6667			S65	54	20	162	20	9.8	23.8	1302		S65	3657	4964	8786	9400	9626			S65	0.0829153	0.106613	0.15431	0.172226	0.181876
S66	0.0689542	0.115686	0.15098	0.173399	0.195464			S66	0.0523333	0.0963333	0.133863	0.159078	0.167647			S66	20	34.8333	51.5	63.5	76.5			S66	51	20	156	21	11.8	21.4	1218		S66	3961	5593	7391	8600	9010			S66	0.080865	0.105669	0.133218	0.152283	0.164839
S67	0.0759049	0.107239	0.157482	0.179903	0.201788			S67	0.0972123	0.105381	0.128898	0.164052	0.179676			S67	17.6667	26.6667	43.5	52.1667	60.8333			S67	61.7	21	170	21.3	3.8	33.1	1620		S67	4631	6263	8787	9665	9992			S67	0.0821044	0.10293	0.137127	0.150939	0.159793
S68	0.0641696	0.103078	0.142567	0.170569	0.194959			S68	0.0650871	0.0940171	0.128153	0.145627	0.157753			S68	15.5	34.1667	45.8333	48.3333	61.1667			S68	57.4	24	176	18.5	5.1	29.3	1499		S68	3991	5969	7394	8335	8992			S68	0.0761524	0.106685	0.127467	0.137641	0.152306
S69	0.0722928	0.106171	0.158802	0.186328	0.217483			S69	0.0855354	0.0943013	0.130544	0.157877	0.175318			S69	18.3333	35	54.1667	59	66.1667			S69	55.1	19	166	20	7.2	26.5	1405		S69	4557	5530	7922	8821	9724			S69	0.0838664	0.10399	0.13859	0.149977	0.162992
S70	0.0688976	0.109239	0.146654	0.169449	0.198976			S70	0.0552953	0.120118	0.16122	0.175335	0.18813			S70	16	42.8333	81.5	90.3333	101.167			S70	50.8	39	164	18.9	8.6	23.3	1281		S70	3615	5754	7717	8868	9957			S70	0.0750828	0.112634	0.156672	0.173055	0.190244
S71	0.0683824	0.115637	0.148971	0.178137	0.197382			S71	0.0586029	0.0825	0.139191	0.165971	0.173324			S71	38.5	71.5	85.8333	97.1667	108.333			S71	68	19	169	23.8	18.8	27.4	1434		S71	3321	4849	11667	11462	11956			S71	0.082639	0.118897	0.190034	0.195919	0.20798
S72	0.0692216	0.127451	0.141711	0.170826	0.201028			S72	0.0673975	0.11107	0.16549	0.17657	0.191604			S72	29.8333	48.1667	60.8333	70	80.8333			S72	56.1	20	169	19.6	11.4	24.6	1335		S72	4117	6948	9289	10612	10667			S72	0.0874504	0.125433	0.15514	0.173299	0.181182
S73	0.0805898	0.129396	0.160151	0.185871	0.229787			S73	0.0980247	0.116008	0.145391	0.179239	0.215391			S73	17.1667	27.3333	50.1667	66.5	74.8333			S73	48.6	18	169	17	2.7	26	1361		S73	4703	6438	9607	11154	11978			S73	0.0863283	0.108877	0.15297	0.178033	0.191132
S74	0.0768834	0.116357	0.168731	0.209494	0.23968			S74	0.0635759	0.0959288	0.140093	0.164164	0.17531			S74	28.6667	40.6667	61.1667	77.1667	87.3333			S74	64.6	20	170	22.4	8.2	31.9	1587		S74	4288	5648	8937	9791	10465			S74	0.0856523	0.106076	0.149658	0.168256	0.181256
S75	0.0680507	0.119775	0.14677	0.170127	0.193483			S75	0.0613668	0.0954671	0.115917	0.145761	0.14955			S75	6	30.8333	53.8333	63.1667	74.6667			S75	57.8	19	167	20.7	8.6	27.6	1433		S75	4276	5584	7784	8318	8523			S75	0.0721188	0.100827	0.136313	0.147484	0.157172
S76	0.0778328	0.14879	0.165842	0.190869	0.214521			S76	0.0566502	0.169294	0.191881	0.222393	0.240726			S76	16.3333	38.6667	46.3333	52.3333	62			S76	60.6	19	176	19.6	5.4	31.3	1562		S76	3379	9395	10513	11110	11314			S76	0.0702559	0.139631	0.154922	0.164387	0.172816
S77	0.0730748	0.122541	0.150646	0.195616	0.220067			S77	0.0644519	0.102901	0.149933	0.164334	0.186981			S77	13.3333	37.8333	44.8333	57.6667	68			S77	59.3	19	174	19.6	6.3	30.1	1515		S77	3910	6053	8672	9477	10067			S77	0.0733776	0.109374	0.137719	0.153716	0.166073
S78	0.0618467	0.118682	0.150825	0.175215	0.201638			S78	0.0446341	0.0717596	0.166359	0.174094	0.196167			S78	5.83333	18.3333	34.8333	47.8333	56			S78	57.4	18	178	18.1	5.1	29.4	1500		S78	3428	4353	8917	9875	10904			S78	0.0644927	0.0813427	0.133672	0.15116	0.16599
S79	0.0702065	0.11767	0.150442	0.170206	0.205841			S79	0.0618407	0.0829027	0.117434	0.137115	0.147805			S79	12	27.6667	35.3333	43.6667	50.5			S79	56.5	19	165	20.8	7.5	27.8	1428		S79	3766	4884	6717	7762	8331			S79	0.0720095	0.0927562	0.114482	0.12957	0.139352
S80	0.0697329	0.112868	0.155401	0.175634	0.197082			S80	0.065905	0.0766914	0.123427	0.132018	0.141988			S80	17.1667	34	53.3333	64.8333	79			S80	67.4	21	176	21.8	8.9	33.3	1634		S80	3835	4516	7476	8022	8652			S80	0.0728951	0.0905044	0.13033	0.143087	0.158418
S81	0.0712682	0.119241	0.152076	0.177041	0.204998			S81	0.0653311	0.0764871	0.111684	0.12321	0.161481			S81	22.6667	39.8333	69.3333	79.5	90.3333			S81	89.1	20	178	28.1	20.1	39.5	1859		S81	3319	4255	7202	8168	8861			S81	0.0655138	0.0856454	0.132287	0.147915	0.16154
S82	0.0582329	0.119811	0.152324	0.169535	0.195927			S82	0.0233613	0.0398424	0.0817332	0.0948424	0.122458			S82	28.3333	48.8333	69.8333	80.5	92.1667			S82	58.1	18	167	20.8	12	25.3	1365		S82	2591	3963	7711	8885	9567			S82	0.0720954	0.0984244	0.146478	0.164319	0.178414
S83	0.0638781	0.10214	0.143645	0.174721	0.219488			S83	0.0651751	0.0958444	0.128833	0.145837	0.156926			S83	26.1667	45	66.3333	74.5	87.1667			S83	51.4	18	161	19.8	9.6	23.1	1272		S83	4125	5797	7682	8020	8555			S83	0.0864271	0.114319	0.145834	0.154445	0.167899
S84	0.0626478	0.128983	0.155556	0.172411	0.195671			S84	0.0516879	0.0871206	0.173872	0.196496	0.228809			S84	11.6667	23.5	53.6667	68.1667	81.3333			S84	70.5	30	180	21.8	7.6	35.7	1730		S84	3418	5102	10851	12349	12503			S84	0.0644642	0.0876905	0.160005	0.183376	0.193742
S85	0.0564063	0.10952	0.145784	0.185901	0.202746			S85	0.051807	0.0816692	0.130107	0.15827	0.163568			S85	12.1667	33.3333	55	71.1667	85.3333			S85	65.3	33	169	22.9	10	31	1564		S85	3003	4837	7807	9537	9861			S85	0.062625	0.0935666	0.135073	0.161669	0.174247
S86	0.115	0.139444	0.16	0.179444	0.215			S86	0.1143	0.142233	0.15165	0.1635	0.183783			S86	27.1667	40.6667	47	62.1667	75.3333			S86	60	22	170	22.4	8.2	31.9	1587		S86	6808	7817	8223	9763	10343			S86	0.108685	0.126973	0.134946	0.15915	0.173349
S87	0.0721311	0.0956284	0.142896	0.181967	0.217486			S87	0.0694262	0.149493	0.15277	0.167295	0.173115			S87	22.3333	33.1667	58	73.1667	84.3333			S87	61	22	170	21.2	4.6	32	1596		S87	4132	5597	8911	9742	10651			S87	0.0810053	0.101579	0.148341	0.166164	0.18196
S88	0.0722928	0.106171	0.158802	0.186328	0.217483			S88	0.0755354	0.0943013	0.130544	0.157877	0.175318			S88	18.3333	35	54.1667	59	66.1667			S88	55.1	19	166	20	7.2	26.5	1405		S88	4557	5530	7922	8821	9724			S88	0.0838664	0.10399	0.13859	0.149977	0.162992
S89	0.0778328	0.14879	0.165842	0.190869	0.214521			S89	0.0567987	0.139439	0.171535	0.178828	0.18896			S89	16.3333	38.6667	46.3333	52.3333	62			S89	60.6	19	176	19.6	5.4	31.3	1562		S89	3379	9395	10513	11110	11314			S89	0.0702559	0.139631	0.154922	0.164387	0.172816
S90	0.0697329	0.102868	0.145401	0.169634	0.197082			S90	0.0684421	0.0981454	0.122226	0.136528	0.157923			S90	17.1667	34	53.3333	64.8333	79			S90	67.4	21	176	21.8	8.9	33.3	1634		S90	3835	4516	7476	8022	9952			S90	0.0728951	0.0905044	0.13033	0.143087	0.170118
